# Supplementary material for: Lyophilization Preserves the Intrinsic Cardioprotective Activity of Bioinspired Cell-Derived Nanovesicles
Source: Pharmaceutics. 2021 Jul 9;13(7):1052. doi: 10.3390/pharmaceutics13071052 (PMC8309024; doi:10.3390/pharmaceutics13071052)
Supplement: Supplementary file 1 [file pharmaceutics-13-01052-s001.zip]

Archive with 1 entries (1 files):
- pharmaceutics-1267459-supplementary.pdf
